# Supplementary material for: The Origin of Plasma-Derived Bacterial Extracellular Vesicles in Healthy Individuals and Patients with Inflammatory Bowel Disease: A Pilot Study
Source: Genes (Basel). 2021 Oct 18;12(10):1636. doi: 10.3390/genes12101636 (PMC8535827; doi:10.3390/genes12101636)
Supplement: Supplementary file 1 [file genes-12-01636-s001.zip]

Archive with 10 entries (9 files):
- Supplementary Tables/
- __MACOSX/._Supplementary Tables
- Supplementary Tables/Table S2.csv
- __MACOSX/Supplementary Tables/._Table S2.csv
- Supplementary Tables/Table S3.csv
- __MACOSX/Supplementary Tables/._Table S3.csv
- Supplementary Tables/Table S1.csv
- __MACOSX/Supplementary Tables/._Table S1.csv
- Supplementary Tables/Table S4.csv
- __MACOSX/Supplementary Tables/._Table S4.csv
