# Supplementary material for: The Origin of Plasma-Derived Bacterial Extracellular Vesicles in Healthy Individuals and Patients with Inflammatory Bowel Disease: A Pilot Study
Source: Genes (Basel). 2021 Oct 18;12(10):1636. doi: 10.3390/genes12101636 (PMC8535827; doi:10.3390/genes12101636)
Supplement: Supplementary file 1 [file genes-12-01636-s001.zip › Supplementary Tables/Table S2.csv]

	CD1	CD2	CD3	CD4	CD5	CD6	CD7	DNAcontrol	HC1	HC2	HC3	HC4	HC6	HC7	LysisplusDNAcontrol	PCR	PCRwater	Protocolcontrolwater	UC1	UC2	UC3	UC4	UC6	UC7	UC8
g__Acinetobacter	9	0	187	131	159	120	81	0	0	57	9	118	5	20	18	0	0	54	26	132	0	35	0	133	225
g__Bacillus	86	100	1731	356	1107	866	691	0	0	480	44	295	71	0	0	0	0	104	0	942	265	673	114	1056	756
g__Bacteroides	63	130	3367	1584	1473	3250	1238	6851	474	1195	1207	1035	367	521	2118	0	0	660	1330	1423	3199	9	169	1148	1376
g__Brachybacterium	7	0	312	189	67	58	0	0	0	20	5	14	5	0	0	0	0	0	0	93	0	133	10	73	36
g__Bradyrhizobium	448	301	4331	4692	5334	2389	1982	9249	5009	1211	3353	2163	1105	2376	1303	31531	1182	883	2427	2492	4115	1847	624	2130	3586
g__Brevundimonas	0	0	24	0	76	4	0	0	0	0	0	13	0	0	0	0	0	53	53	3	0	0	4	0	0
g__Campylobacter	11	50	665	1476	5040	535	1980	0	2233	83	177	2788	171	2869	189	0	0	4719	846	162	1048	17	71	31	31
g__Corynebacterium	0	6	0	0	73	0	0	0	0	0	0	0	5	21	37	0	0	0	0	0	21	22	0	0	16
g__Cutibacterium	0	4	14	54	84	7	17	159	0	0	0	11	0	23	4	3158	0	12	48	2	50	0	12	0	0
g__Escherichia_Shigella	5825	6136	3365	12736	2184	2381	5483	0	5729	946	545	224	3634	2443	18733	0	0	7673	3574	1436	2713	990	6312	1405	1240
g__Kocuria	13	27	300	0	620	169	703	0	0	226	24	108	11	0	0	0	0	113	86	163	155	295	0	168	219
g__Limnobacter	50	164	1370	798	1210	631	797	0	267	328	100	267	53	301	185	0	0	411	302	863	522	127	157	623	1097
g__Lysobacter	369	393	4877	2737	2985	2731	1983	0	222	1693	665	1317	319	742	205	0	0	353	1219	3090	2653	1642	374	2342	3209
g__Methylobacterium_Methylorubrum	0	0	285	327	61	90	0	3238	244	46	23	11	14	19	0	0	0	364	18	115	42	28	44	56	248
g__Paracoccus	9	33	0	0	52	58	0	0	0	31	0	22	0	0	0	0	203	0	50	47	48	29	0	18	91
g__Pseudomonas	12	13	476	0	195	256	96	0	7	76	17	64	8	45	65	0	0	15	30	234	327	57	14	170	209
g__Serratia	9	26	52	0	0	6	0	0	0	0	12	24	0	0	0	0	0	65	13	0	0	0	0	0	0
g__Sphingomonas	20	68	161	531	642	201	199	0	73	94	0	60	12	84	197	0	0	400	160	133	209	84	95	73	148
g__Staphylococcus	9	8782	589	124	414	74	69	2486	505	54	41	128	120	425	42	0	0	636	197	77	438	90	138	62	175
g__Tepidimonas	0	0	59	0	85	17	0	947	219	0	93	36	23	189	0	0	0	0	0	9	68	11	0	0	36
g__Xanthobacter	4	46	107	291	124	199	17	0	0	57	20	35	12	0	0	0	0	0	0	138	122	152	0	95	85
