# Supplementary material for: The Origin of Plasma-Derived Bacterial Extracellular Vesicles in Healthy Individuals and Patients with Inflammatory Bowel Disease: A Pilot Study
Source: Genes (Basel). 2021 Oct 18;12(10):1636. doi: 10.3390/genes12101636 (PMC8535827; doi:10.3390/genes12101636)
Supplement: Supplementary file 1 [file genes-12-01636-s001.zip › Supplementary Tables/Table S4.csv]

	CD2	CD3	CD4	CD5	CD6	CD7	HC1	HC2	HC3	HC4	HC7	UC1	UC2	UC3	UC4	UC6	UC7	UC8
g__Bacillus	45	650	0	542	209	221	0	167	52	124	0	16	392	129	381	44	428	193
g__Brachybacterium	0	312	189	67	58	0	0	20	5	14	0	0	93	0	133	10	73	36
g__Brevundimonas	9	0	43	0	0	0	0	0	0	0	11	0	0	68	0	0	0	0
g__Enterococcus	8	0	0	0	7	0	0	5	0	0	105	0	0	0	0	0	7	26
g__Lawsonella	0	27	36	0	0	0	0	0	0	0	28	0	0	23	0	0	0	0
g__Lysobacter	45	612	172	253	206	215	0	159	0	0	44	60	345	169	212	0	188	413
g__Pseudomonas	13	240	0	57	70	65	0	50	8	35	27	30	124	218	48	14	86	123
g__Staphylococcus	23	478	0	0	55	69	0	54	0	16	0	0	51	0	43	29	62	0
g__Stenotrophomonas	0	0	65	0	0	0	0	0	7	0	0	0	4	70	0	22	0	0
g__Streptococcus	0	0	0	0	5	0	0	0	0	11	67	270	0	0	0	10	0	0
g__Xanthobacter	46	107	291	124	199	17	0	57	20	35	0	0	138	122	152	0	95	85
